# Supplementary material for: Novel Regioselective Synthesis of 1,3,4,5-Tetrasubstituted Pyrazoles and Biochemical Valuation on F1FO-ATPase and Mitochondrial Permeability Transition Pore Formation
Source: Pharmaceutics. 2023 Feb 2;15(2):498. doi: 10.3390/pharmaceutics15020498 (PMC9967880; doi:10.3390/pharmaceutics15020498)
Supplement: Supplementary file 1 [file pharmaceutics-15-00498-s001.zip]

Archive with 1 entries (1 files):
- pharmaceutics-2147354-supplementary.pdf
